# Supplementary material for: Protective Effect of Dexmedetomidine against Hyperoxia-Damaged Cerebellar Neurodevelopment in the Juvenile Rat
Source: Antioxidants (Basel). 2023 Apr 21;12(4):980. doi: 10.3390/antiox12040980 (PMC10136028; doi:10.3390/antiox12040980)
Supplement: Supplementary file 1 [file antioxidants-12-00980-s001.zip]

Archive with 7 entries (7 files):
- Table S1. Quantification of Purkinje cells  molecular layer.pdf
- Table S2. Quantitation of Pax6 and PCNA.pdf
- Table S3. Quantification of cerebellar homogenates for Purkinje cells factors and neurotrophins.pdf
- Table S4. Quantification of cerebellar homogenates for proliferating and migrating GPC factors.pdf
- Table S5. Quantification of cerebellar homogenates for survival and development GPC factors.pdf
- Table S6. Quantification of cerebellar homogenates for survival and development GC factors.pdf
- Table S7. Quantification of cerebellar homogenates for UBC and CN factors.pdf
